# Supplementary material for: iBio-GATS—A Semi-Automated Workflow for Structural Modelling of Insect Odorant Receptors
Source: Int J Mol Sci. 2024 Mar 6;25(5):3055. doi: 10.3390/ijms25053055 (PMC10932339; doi:10.3390/ijms25053055)
Supplement: Supplementary file 1 [file ijms-25-03055-s001.zip]

Archive with 1 entries (1 files):
- ijms-2825836-supplementary.pdf
